# Supplementary material for: Cell-autonomous Hedgehog signaling controls Th17 polarization and pathogenicity
Source: Nat Commun. 2022 Jul 14;13:4075. doi: 10.1038/s41467-022-31722-5 (PMC9281293; doi:10.1038/s41467-022-31722-5)
Supplement: Supplementary file 4 — Source Data [file 41467_2022_31722_MOESM4_ESM.xlsx]

## Sheet: Fig. 1b
			Ihh mRNA (x10^4 Tbp)
	CD4+ (naive)	d0	8.202	14.47	10.98
	CD4+ (Th17)	d3	1.638	2.14	2.03
	CD4+ (Th17)	d5	6.325	5.73	7.52
	MEFs	Steady state	10.0655	2.83859	10.5305

## Sheet: Fig. 1c
		Smoothened										Patched
		NB: Scanned inverted (right -> left)										NB: Scanned inverted (right -> left)										Actin

## Sheet: Fig. 1e
		Th0	Gli1 mRNA (x10^-2 Tbp)			Gli3 mRNA (x10^-2 Tbp)
		0h	0.0302	0.0309	0.0486	0	0	0
		d1	0.0091	0.0039	0.0041	0	0	0.0165
		d3	0.0091	0.0086	0.0137	0.0059	0.0356	0.0127
		d5	0.0819	0.0881	0.0135	0.005	0.0207	0.0208
		d7	0.038	0.0179	0.047	0.0076	0.0284	0
		Th1	Gli1 mRNA (x10^-2 Tbp)			Gli3 mRNA (x10^-2 Tbp)
		0h	0.0302	0.0309	0.0486	0	0	0
		d1	0.0087	0.0045	0.0033	0.0034	0.0339	0
		d3	0.1119	0.0219	0.2498	0.0031	0.012	0
		d5	0	0	0.0121	0.0149	0.045	0.0473
		d7	0	0	0.026	0.067	0	0.1118
		Th2	Gli1 mRNA (x10^-2 Tbp)			Gli3 mRNA (x10^-2 Tbp)
		0h	0.0302	0.0309	0.0486	0	0	0
		d1	0.0036	0.0163	0.006	0.0051	0	0
		d3	0.0095	0.0051	0.0097	0	0.0247	0.0128
		d5	0.0058	0.006	0.0068	0.0081	0	0
		d7	0.0138	0.0058	0.0065	0.0198	0.0137	0.038
		Th17	Gli1 mRNA (x10^-2 Tbp)			Gli3 mRNA (x10^-2 Tbp)
		0h	0.0302	0.0309	0.0486	0	0	0
		d1	0.0118	0.0218	0.0105	0.0399	0.4446	0.118
		d3	0.1263	0.0868	0.1118	0.177	1.4516	0.444
		d5	0.0068	0.0079	0.0032	0.011	0.0272	0.0896
		d7	0.0536	0.0183	0.0194	0.0275	0.0487	0.0523
		Treg	Gli1 mRNA (x10^-2 Tbp)			Gli3 mRNA (x10^-2 Tbp)
		0h	0.0302	0.0309	0.0486	0	0	0
		d1	0.0172	0.0125	0.0063	0.1096	0.373	0.1036
		d3	0.0603	0.0159	0.1775	0.3338	1.0101	3.5205
		d5	0.0419	0.0139	0.0631	0.1335	1.0006	0.9334
		d7	0.0607	0.027	0.0891	0.0878	0.51	0.5772

## Sheet: Fig. 2a b
IL-6	TGF-β	IL-23	IL-1β	Gli1 mRNA (x10^-2 Tbp)			Gli3 mRNA (x10^-2 Tbp)
+	Block	+	+	2.95788	1.72283	4.15395	0.38422	0.134565	0.382039
+	-	+	+	3.59387	2.45149	6.32918	0.311393	0.186707	0.63606
+	0.1 ng/ml	+	+	3.51159	4.43506	6.36811	0.492484	0.44806	0.418157
+	1 ng/ml	+	+	1.89244	1.2579	3.27733	5.2413	5.22165	2.45414
+	10 ng/ml	+	+	0.817224	0.457304	2.0353	50.9695	62.0012	61.3554
+	-	-	-	1.33397	1.33493	1.91595	0.273959	0.254571	1.09852
+	1 ng/ml	-	-	1.82183	0.579992	3.68109	2.82826	1.37037	1.77377
+	1 ng/ml	+	-	2.2708	0.427058	4.72425	3.37916	0.604263	1.94071
+	1 ng/ml	-	+	2.28401	2.7115	3.77165	2.7213	4.80852	1.95102
+	1 ng/ml	+	+	3.41038	4.84156	3.66082	5.52783	4.39223	1.92157
-	1 ng/ml	+	+	2.65397	1.03809	5.30193	0.806997	0.367863	0.700452
															Tubulin
Smoothened

## Sheet: Fig. 2c
			Gli3 mRNA (x10^-1 Tbp)
		0h	0	0	0	0
		Carrier	2.20175	1.54863	1.74029	1.70981
		SB505124	0.056684	0.04127	0.055296	0.066491
			Smo mRNA (x10^-1 Tbp)
		0h	0.117403	0.121997	0.128459	0.0818052
		Carrier	1.71351	1.73526	1.5989	1.31041
		STATTIC	0	0	0	1.14963

## Sheet: Fig. 3a
		rIhh (ng/ml)	Th0 (% IL-17a+)
		0	0.68	0.035	3.27
		50	0.053	0.027	3.3
		100	0.063	0.052	2.99
		200	0.031	0.083	3.27
		rIhh (ng/ml)	IL-6 only (% IL-17a+)
		0	4.05	5.27	9.89
		50	4.44	4.49	9.19
		100	4.31	5.1	9.75
		200	4.77	4.72	10.1
		rIhh (ng/ml)	IL-6 + TGF-β (% IL-17a+)
		0	34.6	42.4	45.5
		50	34.4	42.2	43.2
		100	34.6	43.9	43
		200	35.9	40.8	42.3
		rIhh (ng/ml)	IL-6/TGF-β/IL-23/IL-1β (% IL-17a+)
		0	64	68.6	68.9
		50	65.3	68.3	68.2
		100	65.4	68.6	68.2
		200	65.1	67.1	67.7

## Sheet: Fig. 3b
				Control (% IL-17a+)
			Th0	0.114	0.264	0.9	0.77
			IL-6	0.712	1.2	0.72	0.944
			IL-6 + TGFβ	5.33	6.903	4.897	5.521
			IL-6/TGF-β/IL-23/IL-1β	31.394	52.52	46.87	49.05
				5E1 (% IL-17a+)
			Th0	0.175	0.98	0.33	0.99
			IL-6	1.17	0.529	0.711	0.576
			IL-6 + TGFβ	3.835	4.34	6.058	4.535
			IL-6/TGF-β/IL-23/IL-1β	38.395	46.21	47.64	54.8

## Sheet: Fig. 4b
			Th17 (% IL-17a+)				Treg (% FoxP3+)
		Carrier	32.4	28.7	21.6	38.8	86.5	73.5	42.5	81.7
		2.5μM Cyclopamine	23.4	26.9	11.5	34.1	85.4	68.8	44	77.3
		4μM Cyclopamine		25.4	3.88	14		61.1	38.2	73
		5μM Cyclopamine	6.19	21.7	4.33	12.9	80.2	59.3	38.7	72.1
		7.5μM Cyclopamine	3.88	3.98	1.41	7.34	77.2	63.3	38.6	63.8
			Th17 Viability (%)				Treg Viability (%)
		Carrier	81.3	78.9	61.5	81.3	62.1	46.4	51.5	69.5
		2.5μM Cyclopamine	82.6	80.7	78.4	82.1	73.7	51.3	56.1	73.8
		4μM Cyclopamine		81.4	66.7	82.7		52	55.9	72.1
		5μM Cyclopamine	78.5	83.7	72.4	84.1	72.9	50.9	54.7	73.6
		7.5μM Cyclopamine	59.1	79.9	41.1	67.4	61.7	55.2	37.2	52.8
			Th17 Cell number				Treg Cell number
		Carrier	282590	193300	97750	240720	195892	199353	229210	172452
		2.5μM Cyclopamine	286135	200667	154440	212376	192017	213848	213390	195977
		4μM Cyclopamine		214071	96696	225092		128778	182101	152690
		5μM Cyclopamine	204140	215739	125483	215321	164318	122508	164726	132040
		7.5μM Cyclopamine	59683	174055	27012	76947	67385	193326	33754	34328

## Sheet: Fig. 4c
			% CCR6+
		Carrier	20.65	23.5	21.3
		5μM Cyclopamine	6.36	8.47	6.92
		7.5μM Cyclopamine	4.78	4.73	4.63

## Sheet: Fig. 4e
					Th17 (% IL-17a+)
				Carrier	36.3	33.3	31	40.3
				5μM Cyclopamine	40.3	34.9	26.2	37.3
				7.5μM Cyclopamine		35.1	28.4	44.6
					Treg (% FoxP3+)
				Carrier	69.6	34.5	77.8
				5μM Cyclopamine	63.9	39.2	75.7
				7.5μM Cyclopamine	63.4	40.2	76.8

[truncated: 40 more sheets: Fig. 5b, Fig. 5c, Fig. 6b, Fig. 6c, Fig. 6d, Fig. 6e, Fig. 6g, Fig. 6h, Fig. 6i, Fig. 6j, Fig. 7a, Fig. 7b, Fig. 7d, Fig. 8b, Fig. 8c, Fig. 8d, Fig. 8f, Fig. 8g, Fig. 9b, Fig. 9c d …]
